# Supplementary material for: Perfluorocarbon nanoparticles enhance reactive oxygen levels and tumour growth inhibition in photodynamic therapy
Source: Nat Commun. 2015 Nov 3;6:8785. doi: 10.1038/ncomms9785 (PMC4659941; doi:10.1038/ncomms9785)
Supplement: Supplementary Data 1 — Raw data for Fig5c_Intratumoral injection [file ncomms9785-s2.xls]

## Sheet: Tumor Voumle
Supplementary Data1: CT26 Xenograft tumor model
Date of Innoculation: 2014-5-19
Tumor Volume (mm3)
		Days Post Treatment
		2014-05-26	2014-05-27	2014-05-28	2014-05-29	2014-05-30	2014-05-31	2014-06-01	2014-06-02	2014-06-03	2014-06-04	2014-06-05	2014-06-06	2014-06-07	2014-06-08	2014-06-09	2014-06-09
Group	Animal #	0	1	2	3	4	5	6	7	8	9	10	11	12	13	14	14
1. Saline	1	227.85	309.304	372.287	561.834	716.108	1104.84	1411.2	1478.06	2271.72	2123.6	2242.17	2354.96	2565.79	2985.94	3527.71	Euthanized
	2	88.4835	122.4	288.99	379.312	476.157	454.14	557.032	Dead
	3	118.589	133.2	249.018	457.65	629.695	635.688	1139.91	1000	1568	2098.32	2528.75	2543.2	2716.6	3844.65	4200	Euthanized
	4	110.45	175.45	225.12	415.872	310.022	556.321	714.24	650.058	779.18	893.262	909.562	991.44	1170.49	1913.62	2095.88	Euthanized
	5	50.8475	88.4835	164.15	240.125	245.48	387.2	388.29	584.064	652.454	545	620.627	672.525	993.6	1617.41	1132.3	Euthanized
	6	72.576	131.712	134.848	252.35	350.464	534.124	636.262	644.516	1104.56	1503.57	1478.75	1664.64	2612.79	2998.9	3294.6	Euthanized
	Mean	111.47	160.09	239.07	384.52	454.65	612.05	807.82	871.34	1275.18	1432.75	1555.97	1645.35	2011.86	2672.11	2850.1
	SD	62.15	78.2	86.03	123.38	187.08	256.15	387.67	376.7	659.88	707.89	823.99	819.15	852.84	903.86	1224.61
	SEM	25.37	31.93	35.12	50.37	76.37	104.57	158.27	168.46	295.11	316.58	368.5	366.34	381.4	404.22	547.66
	Mean ± SEM	111.47 ± 25.37	160.09 ± 31.93	239.07 ± 35.12	384.52 ± 50.37	454.65 ± 76.37	612.05 ± 104.57	807.82 ± 158.27	871.34 ± 168.46	1275.18 ± 295.11	1432.75 ± 316.58	1555.97 ± 368.5	1645.35 ± 366.34	2011.86 ± 381.4	2672.11 ± 404.22	2850.1 ± 547.66
2. LIP(IR780)	1	87.079	142.2	142.228	478.325	346.375	477.9	618.246	668.367	1167.41	1096.77	1016.4	1131.35	2786.47	2671.15	3908.63	Euthanized
	2	133.28	203.732	165.584	444.36	403.502	518.476	738.606	518.94	1143.03	1175.84	1476.22	1540.01	1989.4	2294.08	3072.49	Euthanized
	3	75	65.1655	112.091	180.336	324.576	396.9	692.664	650.475	1183	1489.6	1393.92	1968.75	2854.86	2819.61	3131.22	Euthanized
	4	344.45	570	907.2	222.95	1022.34	1970.05	3107.98	2485.4	3700.25
	5	388.29	290.304	534.528	313.6	579.784	583.176	754.29	773.344	1009.2	888.096	964.8	972	1233.7	1936.51	2197	Euthanized
	6	116.64	93.312	137.637	542.08	291.55	827.544	600.372	510.324	758.716	843.413	1077.84	1224	1128.96	1468.19	1944.81	Euthanized
	Mean	190.79	227.45	333.21	363.61	494.69	795.67	1085.36	934.48	1493.6	1098.74	1185.84	1367.22	1998.68	2237.91	2850.83
	SD	138.27	186.25	323.02	146.57	277.91	593.66	992.82	766.21	1092.68	258.98	232.84	394.98	820.88	550.58	789.79
	SEM	56.45	76.04	131.87	59.84	113.46	242.36	405.32	312.8	446.09	115.82	104.13	176.64	367.11	246.23	353.2
	Ttest vs Vehicle	0.228847	0.433064	0.505985	0.794587	0.775728	0.502495	0.537908	0.870966	0.705837	0.350787	0.362058	0.513372	0.98075	0.385769	0.999127
	Mean ± SEM	190.79 ± 56.45	227.45 ± 76.04	333.21 ± 131.87	363.61 ± 59.84	494.69 ± 113.46	795.67 ± 242.36	1085.36 ± 405.32	934.48 ± 312.8	1493.6 ± 446.09	1098.74 ± 115.82	1185.84 ± 104.13	1367.22 ± 176.64	1998.68 ± 367.11	2237.91 ± 246.23	2850.83 ± 353.2
3. LIP(IR780) +NIR	1	220.32	259.002	324.576	484.438	481.95	686.94	841.873	1006.08	1532.46	1776.61	1856.25	2004	2450.25	2095.16	2380.8	Euthanized
	2	264.654	227.85	320	464.64	548.352	774.4	861.184	960.756	1555.85	1922.54	1958.04	2004	2528.75	2915.73	3537.8	Euthanized
	3	71.25	95.2875	104.43	418.19	161.792	275.2	428.126	415.152	945.563	1098.31	1146.88	1171.88	1028.61	1885.96	2060.4	Euthanized
	4	105.056	134.54	107.942	1253.38	245	391.608	423.864	506.944	772.807	883.728	1005.43	1132.81	1504.1	1521	1976.07	Euthanized
	5	210.25	1122.3	321.489	842.7	623.295	960.4	1289.09	1070	1372.26	1822.58	1884.16	1895.16	2153.71	1966.77	2689.04	Euthanized
	6	328.536	303.8	409.6	325.822	498.036	1331.35	1795.43	1685.48	2633.86	2984.12	2967.53		2483.68	2997.14	9153.29	Euthanized
	Mean	200.01	357.13	264.67	631.53	426.4	736.65	939.93	940.74	1468.8	1747.98	1803.05	1641.57	2024.85	2230.29	3632.9
	SD	96.76	382.83	127.38	352.06	181.54	384.61	528.75	456.17	653.68	739.45	700.88	449.02	620.59	594.51	2762.61
	SEM	39.5	156.29	52	143.73	74.11	157.02	215.86	186.23	266.86	301.88	286.13	200.81	253.36	242.71	1127.83
	Ttest vs Vehicle	0.088639	0.244979	0.691857	0.135907	0.796052	0.523877	0.632282	0.79241	0.637838	0.491288	0.603458	0.992995	0.977283	0.35481	0.573809
	Mean ± SEM	200.01 ± 39.5	357.13 ± 156.29	264.67 ± 52	631.53 ± 143.73	426.4 ± 74.11	736.65 ± 157.02	939.93 ± 215.86	940.74 ± 186.23	1468.8 ± 266.86	1747.98 ± 301.88	1803.05 ± 286.13	1641.57 ± 200.81	2024.85 ± 253.36	2230.29 ± 242.71	3632.9 ± 1127.83
4. LIP(IR780+PFH)	1	71.424	163.84	135.816	93.775	653.483	196	533.022	392.85	1048.58	711.504	1008	1210.94	1507.42	1183	1009.2	Euthanized
	2	277.108	552.96	521.324	859.625	1346.77	1769.23	1715.94	1750.33	1566.36	1694.62	2112	2148.89	2777.9	2979.81	3248.43	Euthanized
	3	314.792	579.67	656.667	813.186	705	1122.5	1296.88	1328.12	1242.81	1289.68	1891.53	2175.7	2981.14	2997.2	3978.54	Euthanized
	4	126.514	313.326	245.48	388.8	465.75	773.662	1774.43	1463.41	2162.25	2060.4	1970.05	2015.86	2997.72	2967.96	2962.97	Euthanized
	5	175.616	242.172	354.379	770.133	776.258	911.493	1060.9	1271.38	1808.3	1846.77	1973.51	2361.8	3289.6	3757	4088.44	Euthanized
	6	314.411	412.8	1216.8	481.95	616.934	790.704	1010.32	1361.61	Dead
	Mean	213.31	377.46	521.74	567.91	760.7	927.26	1231.91	1261.28	1565.66	1520.6	1791.02	1982.64	2710.76	2777	3057.52
	SD	103.61	167.92	388.48	300.14	305.28	514.64	468.96	458	443.4	532.92	444.86	448.69	696.96	952.28	1240.17
	SEM	42.3	68.55	158.6	122.53	124.63	210.1	191.45	186.98	198.29	238.33	198.95	200.66	311.69	425.87	554.62
	Ttest vs Vehicle	0.065858	0.0165438	0.112448	0.196393	0.0627316	0.208919	0.11857	0.162948	0.437577	0.830115	0.589981	0.442729	0.193691	0.862662	0.796883
	Mean ± SEM	213.31 ± 42.3	377.46 ± 68.55	521.74 ± 158.6	567.91 ± 122.53	760.7 ± 124.63	927.26 ± 210.1	1231.91 ± 191.45	1261.28 ± 186.98	1565.66 ± 198.29	1520.6 ± 238.33	1791.02 ± 198.95	1982.64 ± 200.66	2710.76 ± 311.69	2777 ± 425.87	3057.52 ± 554.62
5.LIP(IR780+PFH) +NIR	1	210.7	143.36	149.987	85.6745	67.228	42.025	34.225	65	63.75	57.6	38.4	36	31.941	6.2	12.7575	Euthanized
	2	236.25	164.775	149.504	135	62.426	130.977	106.624	126.75	90	85.2355	81.25	80	82.944	59.2	49.284	Euthanized
	3	228.152	183.996	94.1015	57.7125	26.01	28.512	33.696	76.832	52.272	45.387	39.2	36.504	47.432	43.2	38.266	Euthanized
	4	235.468	310.005	225.4	256	188.06	196	153.062	169	220.5	210.7	196.52	179.562	173.026	136.458	130.075	Euthanized
	5	178.538	128.374	75.712	28.88	28.175	1.815	18	27.864	68.75	63.6265	59.904	50.625	50.8475	47.068	47.2	Euthanized
	6	128.562	139.425	37.6475	45.387	12.615	8.928	66.27	124.93	37.926	59.904	50.625	45.3005	65.1655	59.048	54.684	Euthanized
	Mean	202.95	178.32	122.06	101.44	64.09	68.04	68.65	98.4	88.87	87.08	77.65	71.33	75.23	58.53	55.38
	SD	42.41	67.51	66.73	84.36	64.45	78.04	52.05	51.08	66.78	61.94	60.34	55.42	50.92	42.84	39.48
	SEM	17.31	27.56	27.24	34.44	26.31	31.86	21.25	20.86	27.26	25.29	24.64	22.63	20.79	17.49	16.12
	Ttest vs Vehicle	0.0138485	0.674721	0.0250597	0.000923081	0.0006866	0.00055644	0.000937683	0.000713755	0.00165872	0.00114145	0.00164843	0.0010495	0.00032891	5.3495e-05	0.000313776
	Mean ± SEM	202.95 ± 17.31	178.32 ± 27.56	122.06 ± 27.24	101.44 ± 34.44	64.09 ± 26.31	68.04 ± 31.86	68.65 ± 21.25	98.4 ± 20.86	88.87 ± 27.26	87.08 ± 25.29	77.65 ± 24.64	71.33 ± 22.63	75.23 ± 20.79	58.53 ± 17.49	55.38 ± 16.12
Tumor Volume (mm3)
Mean		2014-05-26	2014-05-27	2014-05-28	2014-05-29	2014-05-30	2014-05-31	2014-06-01	2014-06-02	2014-06-03	2014-06-04	2014-06-05	2014-06-06	2014-06-07	2014-06-08	2014-06-09
		0	1	2	3	4	5	6	7	8	9	10	11	12	13	14
1. Saline		111.47	160.09	239.07	384.52	454.65	612.05	807.82	871.34	1275.18	1432.75	1555.97	1645.35	2011.86	2672.11	2850.1
2. LIP(IR780)		190.79	227.45	333.21	363.61	494.69	795.67	1085.36	934.48	1493.6	1098.74	1185.84	1367.22	1998.68	2237.91	2850.83
3. LIP(IR780) +NIR		200.01	357.13	264.67	631.53	426.4	736.65	939.93	940.74	1468.8	1747.98	1803.05	1641.57	2024.85	2230.29	3632.9
4. LIP(IR780+PFH)		213.31	377.46	521.74	567.91	760.7	927.26	1231.91	1261.28	1565.66	1520.6	1791.02	1982.64	2710.76	2777	3057.52
5.LIP(IR780+PFH) +NIR		202.95	178.32	122.06	101.44	64.09	68.04	68.65	98.4	88.87	87.08	77.65	71.33	75.23	58.53	55.38
SEM		2014-05-26	2014-05-27	2014-05-28	2014-05-29	2014-05-30	2014-05-31	2014-06-01	2014-06-02	2014-06-03	2014-06-04	2014-06-05	2014-06-06	2014-06-07	2014-06-08	2014-06-09
		0	1	2	3	4	5	6	7	8	9	10	11	12	13	14
1. Saline		25.37	31.93	35.12	50.37	76.37	104.57	158.27	168.46	295.11	316.58	368.5	366.34	381.4	404.22	547.66
2. LIP(IR780)		56.45	76.04	131.87	59.84	113.46	242.36	405.32	312.8	446.09	115.82	104.13	176.64	367.11	246.23	353.2
3. LIP(IR780) +NIR		39.5	156.29	52	143.73	74.11	157.02	215.86	186.23	266.86	301.88	286.13	200.81	253.36	242.71	1127.83
4. LIP(IR780+PFH)		42.3	68.55	158.6	122.53	124.63	210.1	191.45	186.98	198.29	238.33	198.95	200.66	311.69	425.87	554.62
5.LIP(IR780+PFH) +NIR		17.31	27.56	27.24	34.44	26.31	31.86	21.25	20.86	27.26	25.29	24.64	22.63	20.79	17.49	16.12

## Sheet: Normalized Tumor Volume
CT26 Xenograft tumor model
Date of Innoculation: 2014-5-19
Normalized Tumor Volume (mm3)
		Days Post Treatment
		2014-05-26	2014-05-27	2014-05-28	2014-05-29	2014-05-30	2014-05-31	2014-06-01	2014-06-02	2014-06-03	2014-06-04	2014-06-05	2014-06-06	2014-06-07	2014-06-08	2014-06-09
Group	Animal #	0	1	2	3	4	5	6	7	8	9	10	11	12	13	14
1. Saline	1	1	1.35749	1.63391	2.46581	3.14289	4.84896	6.19355	6.48697	9.97026	9.32018	9.84054	10.3356	11.2609	13.1048	15.4826
	2	1	1.38331	3.26603	4.28682	5.38131	5.13248	6.29532	Dead
	3	1	1.12321	2.09985	3.85914	5.30992	5.36045	9.6123	8.43252	13.2222	17.6942	21.3237	21.4456	22.9078	32.4201	35.4166
	4	1	1.5885	2.03821	3.76525	2.80689	5.03686	6.46664	5.88555	7.05459	8.08748	8.23506	8.97637	10.5975	17.3257	18.9758
	5	1	1.74017	3.22828	4.72244	4.82777	7.61493	7.63636	11.4866	12.8316	10.7183	12.2056	13.2263	19.5408	31.809	22.2685
	6	1	1.81481	1.85802	3.47704	4.82892	7.35952	8.76684	8.88057	15.2193	20.7171	20.3752	22.9365	36.0008	41.3209	45.3952
	Mean	1	1.5	2.35	3.76	4.38	5.89	7.5	8.23	11.66	13.31	14.4	15.38	20.06	27.2	27.51
	SD	0	0.26	0.71	0.77	1.12	1.25	1.44	2.21	3.18	5.57	6.07	6.42	10.36	11.66	12.52
	SEM	0	0.11	0.29	0.31	0.46	0.51	0.59	0.99	1.42	2.49	2.71	2.87	4.63	5.22	5.6
	Mean ± SEM	1 ± 0	1.5 ± 0.11	2.35 ± 0.29	3.76 ± 0.31	4.38 ± 0.46	5.89 ± 0.51	7.5 ± 0.59	8.23 ± 0.99	11.66 ± 1.42	13.31 ± 2.49	14.4 ± 2.71	15.38 ± 2.87	20.06 ± 4.63	27.2 ± 5.22	27.51 ± 5.6
2. LIP(IR780)	1	1	1.633	1.63332	5.493	3.97772	5.48812	7.09983	7.67541	13.4063	12.5951	11.6722	12.9922	31.9994	30.675	44.886
	2	1	1.5286	1.24238	3.33403	3.02747	3.89013	5.54177	3.89361	8.57617	8.8223	11.0761	11.5547	14.9265	17.2125	23.0529
	3	1	0.868873	1.49454	2.40448	4.32768	5.292	9.23553	8.673	15.7733	19.8613	18.5856	26.25	38.0647	37.5948	41.7496
	4	1	1.65481	2.63376	0.647264	2.96802	5.71941	9.02301	7.21556	10.7425
	5	1	0.747647	1.37662	0.807644	1.49317	1.50191	1.94259	1.99167	2.59909	2.2872	2.48474	2.50328	3.17726	4.98728	5.65814
	6	1	0.8	1.18002	4.64746	2.49957	7.09486	5.14723	4.37521	6.50477	7.2309	9.24072	10.4938	9.67901	12.5873	16.6736
	Mean	1	1.21	1.59	2.89	3.05	4.83	6.33	5.64	9.6	10.16	10.61	12.76	19.57	20.61	26.4
	SD	0	0.44	0.54	1.98	1.02	1.92	2.74	2.6	4.77	6.56	5.76	8.57	14.87	13.32	16.68
	SEM	0	0.18	0.22	0.81	0.42	0.79	1.12	1.06	1.95	2.94	2.58	3.83	6.65	5.96	7.46
	Ttest vs Vehicle	#DIV/0!	0.188408	0.0627526	0.338138	0.0566343	0.283757	0.378681	0.1121	0.432386	0.437169	0.341534	0.598569	0.953073	0.429737	0.908746
	Mean ± SEM	1 ± 0	1.21 ± 0.18	1.59 ± 0.22	2.89 ± 0.81	3.05 ± 0.42	4.83 ± 0.79	6.33 ± 1.12	5.64 ± 1.06	9.6 ± 1.95	10.16 ± 2.94	10.61 ± 2.58	12.76 ± 3.83	19.57 ± 6.65	20.61 ± 5.96	26.4 ± 7.46
3. LIP(IR780) +NIR	1	1	1.17557	1.4732	2.19879	2.1875	3.11792	3.82114	4.56644	6.95563	8.06378	8.42525	9.09587	11.1213	9.50965	10.8061
	2	1	0.860935	1.20913	1.75565	2.07196	2.92608	3.254	3.63023	5.87881	7.26437	7.39848	7.57216	9.55493	11.0171	13.3676
	3	1	1.33737	1.46568	5.86934	2.27076	3.86246	6.00878	5.82669	13.2711	15.4148	16.0966	16.4474	14.4366	26.4696	28.9179
	4	1	1.28065	1.02747	11.9306	2.33209	3.72761	4.03465	4.82546	7.35615	8.41197	9.57043	10.7829	14.3171	14.478	18.8097
	5	1	5.33795	1.52908	4.00809	2.96454	4.5679	6.13122	5.08918	6.52678	8.66862	8.96152	9.01383	10.2435	9.35444	12.7897
	6	1	0.924708	1.24674	0.991739	1.51593	4.05238	5.46495	5.13028	8.01695	9.08309	9.03257		7.55984	9.1227	27.8608
	Mean	1	1.82	1.33	4.46	2.22	3.71	4.79	4.84	8	9.48	9.91	10.58	11.21	13.33	18.76
	SD	0	1.73	0.2	4.06	0.47	0.61	1.23	0.73	2.68	2.97	3.12	3.47	2.72	6.74	7.92
	SEM	0	0.71	0.08	1.66	0.19	0.25	0.5	0.3	1.09	1.21	1.27	1.55	1.11	2.75	3.24
	Ttest vs Vehicle	#DIV/0!	0.666101	0.00655811	0.68859	0.00142464	0.00320818	0.00567266	0.0061261	0.0681041	0.178056	0.147024	0.179546	0.0727746	0.0353294	0.191359
	Mean ± SEM	1 ± 0	1.82 ± 0.71	1.33 ± 0.08	4.46 ± 1.66	2.22 ± 0.19	3.71 ± 0.25	4.79 ± 0.5	4.84 ± 0.3	8 ± 1.09	9.48 ± 1.21	9.91 ± 1.27	10.58 ± 1.55	11.21 ± 1.11	13.33 ± 2.75	18.76 ± 3.24
4. LIP(IR780+PFH)	1	1	2.29391	1.90155	1.31293	9.14934	2.74418	7.46279	5.50025	14.681	9.96169	14.1129	16.9542	21.1053	16.5631	14.1297
	2	1	1.99547	1.8813	3.10213	4.8601	6.38462	6.19231	6.31641	5.65253	6.11538	7.62158	7.75468	10.0246	10.7533	11.7226
	3	1	1.84144	2.08603	2.58325	2.23957	3.56584	4.11978	4.21906	3.94805	4.09692	6.00883	6.91154	9.47018	9.52122	12.6386
	4	1	2.47661	1.94034	3.07318	3.68141	6.11523	14.0256	11.5672	17.091	16.286	15.5718	15.9339	23.6948	23.4595	23.4201
	5	1	1.37899	2.01792	4.38532	4.4202	5.19026	6.04102	7.23952	10.2969	10.516	11.2377	13.4487	18.7318	21.3933	23.2806
	6	1	1.31293	3.87009	1.53287	1.96219	2.51487	3.21338	4.33067	Dead
	Mean	1	1.88	2.28	2.66	4.39	4.42	6.84	6.53	10.33	9.4	10.91	12.2	16.61	16.34	17.04
	SD	0	0.47	0.78	1.13	2.6	1.7	3.84	2.73	5.64	4.69	4.09	4.63	6.5	6.2	5.83
	SEM	0	0.19	0.32	0.46	1.06	0.7	1.57	1.11	2.52	2.1	1.83	2.07	2.91	2.77	2.61
	Ttest vs Vehicle	#DIV/0!	0.113509	0.872168	0.0783121	0.998307	0.118301	0.704574	0.291083	0.659354	0.263744	0.317926	0.394927	0.545205	0.103376	0.128544
	Mean ± SEM	1 ± 0	1.88 ± 0.19	2.28 ± 0.32	2.66 ± 0.46	4.39 ± 1.06	4.42 ± 0.7	6.84 ± 1.57	6.53 ± 1.11	10.33 ± 2.52	9.4 ± 2.1	10.91 ± 1.83	12.2 ± 2.07	16.61 ± 2.91	16.34 ± 2.77	17.04 ± 2.61
5.LIP(IR780+PFH) +NIR	1	1	0.680399	0.711853	0.406618	0.31907	0.199454	0.162435	0.308495	0.302563	0.273374	0.18225	0.170859	0.151595	0.0294257	0.0605482
	2	1	0.69746	0.632821	0.571429	0.264237	0.5544	0.451319	0.536508	0.380952	0.360785	0.343915	0.338624	0.351086	0.250582	0.20861
	3	1	0.806465	0.412451	0.252956	0.114003	0.124969	0.147691	0.336758	0.22911	0.198933	0.171815	0.159999	0.207896	0.189347	0.167722
	4	1	1.31655	0.957243	1.0872	0.798663	0.832385	0.650033	0.71772	0.936433	0.894814	0.834593	0.762577	0.73482	0.579518	0.552411
	5	1	0.719034	0.424068	0.161759	0.15781	0.0101659	0.100819	0.156068	0.385073	0.356376	0.335526	0.283554	0.2848	0.263631	0.26437
	6	1	1.08449	0.292834	0.353035	0.0981235	0.0694448	0.515469	0.971745	0.295	0.465952	0.393777	0.352362	0.506878	0.459294	0.42535
	Mean	1	0.88	0.57	0.47	0.29	0.3	0.34	0.5	0.42	0.43	0.38	0.34	0.37	0.3	0.28
	SD	0	0.26	0.24	0.33	0.26	0.32	0.23	0.3	0.26	0.25	0.24	0.22	0.22	0.2	0.18
	SEM	0	0.11	0.1	0.14	0.11	0.13	0.09	0.12	0.11	0.1	0.1	0.09	0.09	0.08	0.07
	Ttest vs Vehicle	#DIV/0!	0.00211859	0.000170435	2.2928e-06	5.55633e-06	9.15358e-07	2.79993e-07	1.29488e-05	1.1175e-05	0.000285296	0.000287684	0.000260565	0.00111116	0.000289585	0.00044159
	Mean ± SEM	1 ± 0	0.88 ± 0.11	0.57 ± 0.1	0.47 ± 0.14	0.29 ± 0.11	0.3 ± 0.13	0.34 ± 0.09	0.5 ± 0.12	0.42 ± 0.11	0.43 ± 0.1	0.38 ± 0.1	0.34 ± 0.09	0.37 ± 0.09	0.3 ± 0.08	0.28 ± 0.07
Normalized Tumor Volume
Mean		2014-05-26	2014-05-27	2014-05-28	2014-05-29	2014-05-30	2014-05-31	2014-06-01	2014-06-02	2014-06-03	2014-06-04	2014-06-05	2014-06-06	2014-06-07	2014-06-08	2014-06-09
		0	1	2	3	4	5	6	7	8	9	10	11	12	13	14
1. Saline		1	1.5	2.35	3.76	4.38	5.89	7.5	8.23	11.66	13.31	14.4	15.38	20.06	27.2	27.51
2. LIP(IR780)		1	1.21	1.59	2.89	3.05	4.83	6.33	5.64	9.6	10.16	10.61	12.76	19.57	20.61	26.4
3. LIP(IR780) +NIR		1	1.82	1.33	4.46	2.22	3.71	4.79	4.84	8	9.48	9.91	10.58	11.21	13.33	18.76
4. LIP(IR780+PFH)		1	1.88	2.28	2.66	4.39	4.42	6.84	6.53	10.33	9.4	10.91	12.2	16.61	16.34	17.04
5.LIP(IR780+PFH) +NIR		1	0.88	0.57	0.47	0.29	0.3	0.34	0.5	0.42	0.43	0.38	0.34	0.37	0.3	0.28
SEM		2014-05-26	2014-05-27	2014-05-28	2014-05-29	2014-05-30	2014-05-31	2014-06-01	2014-06-02	2014-06-03	2014-06-04	2014-06-05	2014-06-06	2014-06-07	2014-06-08	2014-06-09
		0	1	2	3	4	5	6	7	8	9	10	11	12	13	14
1. Saline		0	0.11	0.29	0.31	0.46	0.51	0.59	0.99	1.42	2.49	2.71	2.87	4.63	5.22	5.6
2. LIP(IR780)		0	0.18	0.22	0.81	0.42	0.79	1.12	1.06	1.95	2.94	2.58	3.83	6.65	5.96	7.46
3. LIP(IR780) +NIR		0	0.71	0.08	1.66	0.19	0.25	0.5	0.3	1.09	1.21	1.27	1.55	1.11	2.75	3.24
4. LIP(IR780+PFH)		0	0.19	0.32	0.46	1.06	0.7	1.57	1.11	2.52	2.1	1.83	2.07	2.91	2.77	2.61
5.LIP(IR780+PFH) +NIR		0	0.11	0.1	0.14	0.11	0.13	0.09	0.12	0.11	0.1	0.1	0.09	0.09	0.08	0.07

## Sheet: Body Weight 
CT26 Xenogract tumor model
Date oc Innoculation: 2014-5-19
Body Weight (g)
		Days Post Treatment
		2014-05-26	2014-05-27	2014-05-28	2014-05-29	2014-05-30	2014-05-31	2014-06-01	2014-06-02	2014-06-03	2014-06-04	2014-06-05	2014-06-06	2014-06-07	2014-06-08	2014-06-09
Group	Animal #	0	1	2	3	4	5	6	7	8	9	10	11	12	13	14
1. Saline	1	22.2	23.6	23.5	23.6	24.1	23.9	23.3	24.1	24	23.1	23.1	22.2	22.6	23.3	23.6
	2	20.9	21.9	22.8	22.2	22.5	21	19.8	Dead
	3	22.5	22.9	23.8	23.6	24.9	24.5	25.2	25.8	26.4	26.6	27	27.2	27.4	27.8	22.9
	4	17.7	17.9	18	18	18.3	18	18.4	17	17	17.4	17.3	17.7	17.4	18.5	17.9
	5	19.4	20.5	21.2	21.2	21.4	21.3	21.1	21.4	21.6	21.9	21.8	22	22.2	22.4	20.5
	6	21	21.2	21.9	21.7	22.1	21.6	21.7	22.2	21.9	21.3	21.9	22.5	23.2	23.3	21.2
	Mean	20.6167	21.3333	21.8667	21.7167	22.2167	21.7167	21.5833	22.1	22.18	22.06	22.22	22.32	22.56	23.06	21.22
	SD	1.80379	2.02056	2.12948	2.06922	2.31725	2.32501	2.43263	3.32415	3.47736	3.31708	3.468	3.36556	3.5564	3.30953	2.23763
	SEM	0.736395	0.824891	0.869355	0.844755	0.946015	0.949181	0.993115	1.48661	1.55512	1.48344	1.55094	1.50512	1.59047	1.48007	1.0007
	BW Change (g)		0.71	1.25	1.1	1.6	1.1	0.96	1.48	1.56	1.44	1.6	1.7	1.94	2.44	0.6
	Ratio oc Change vs. Day 0		0.0338095	0.0595238	0.052381	0.0761905	0.052381	0.0457143	0.0704762	0.0742857	0.0685714	0.0761905	0.0809524	0.092381	0.11619	0.0285714
2. LIP(IR780)	1	20.1	21	20.9	21.2	21.3	20.8	21.8	21.6	22.1	22.2	22.9	23.7	23.8	23.1	23.3
	2	20.3	20.2	20	20.2	19.9	20.5	21.7	21.7	21.9	22.5	22.9	15	23.3	23.4	23.4
	3	20.8	21.2	21.3	20.8	22.5	21.9	22.4	22.3	22.9	23.3	23.5	23.3	23.4	23	23.1
	4	22	22.6	22.3	24.4	22.6	22.5	23.2	23.4	23
	5	20.4	21.4	21.3	23.3	21.2	20.3	20.9	21	21.8	22.4	22.7	23.4	24.6	24.8	24.5
	6	21.5	22.1	22.1	22.8	22.2	22	22.8	22	22.7	22.6	22.4	22.1	21.8	21.8	21.6
	Mean	21	21.5	21.4	22.3	21.68	21.44	22.2	22.08	22.46	22.7	22.875	20.95	23.275	23.25	23.15
	SD	0.731437	0.916515	0.905539	1.75499	1.13886	0.978775	0.913783	0.881476	0.568331	0.408248	0.464579	4.0104	1.1471	1.23693	1.19583
	SEM	0.327109	0.409878	0.404969	0.784857	0.509313	0.437721	0.408656	0.394208	0.254165	0.204124	0.232289	2.0052	0.573549	0.618466	0.597913
	Ttest vs Vehicle	0.66847	0.869265	0.660695	0.630677	0.649705	0.810644	0.60733	0.989943	0.863381	0.716389	0.722341	0.593826	0.7139	0.917246	0.166594
	BW Change (g)		0.5	0.4	1.3	0.68	0.44	1.2	1.08	1.46	1.7	1.88	-0.05	2.28	2.25	2.15
	Ratio oc Change vs. Day 0		0.0238095	0.0190476	0.0619048	0.032381	0.0209524	0.0571429	0.0514286	0.0695238	0.0809524	0.0895238	-0.00238095	0.108571	0.107143	0.102381
3. LIP(IR780) +NIR	1	20.9	21.2	21.8	20.9	21.9	21.8	21.4	21.4	21.9	22	21.8	21	20.1	20.6	21
	2	19.7	20.2	20.6	19.4	20.5	20.9	20.7	20.5	20.3	20.8	20.9	21	19.7	20.2	19.9
	3	20.2	21.1	20.6	22.3	21.8	21.5	21.7	21.7	22.1	22.1	22.4	22	21.4	22	22.7
	4	22.8	23.9	22.1	22.4	24.7	24.2	24.2	24.3	23.8	24.2	24.1	25.1	24.6	23.2	21.4
	5	21.6	22.5	23.6	21.7	23.7	23.2	23.2	23.4	23.6	24.2	24.3	24.5	24.4	24.9	25.8
	6	22.8	22.8	22.9	21.9	23.7	23.1	22.8	22.5	23.3	23.1	22.8	22.9	22.8	24.6	24.9
	Mean	21.3333	21.95	21.9333	21.4333	22.7167	22.45	22.3333	22.3	22.5	22.7333	22.7167	22.75	22.1667	22.5833	22.6167
	SD	1.30486	1.35462	1.20941	1.13078	1.56769	1.247	1.29563	1.38996	1.33417	1.35006	1.31669	1.749	2.10966	1.98838	2.31639
	SEM	0.532708	0.553022	0.493739	0.46164	0.640009	0.509084	0.52894	0.56745	0.544671	0.55116	0.537536	0.714026	0.861265	0.811754	0.945663
	Ttest vs Vehicle	0.448682	0.548529	0.94815	0.774531	0.670862	0.511423	0.520139	0.895571	0.838725	0.658029	0.751465	0.790525	0.8245	0.773822	0.338483
	BW Change (g)		0.62	0.6	0.1	1.39	1.12	1	0.97	1.17	1.4	1.39	1.42	0.84	1.25	1.29
	Ratio oc Change vs. Day 0		0.029067	0.0281294	0.00468823	0.0651664	0.0525082	0.0468823	0.0454759	0.0548523	0.0656353	0.0651664	0.0665729	0.0393812	0.0586029	0.0604782
4. LIP(IR780+PFH)	1	21.4	22.5	22.5	22.3	22	21.8	22.3	22.3	21.8	22.4	22.2	22	21.9	21.9	22.1
	2	19.3	20.4	19.9	18.7	18.5	18.2	17.6	17.7	17.5	16.6	15.9	16.5	16.4	16.6	16.6
	3	19	19.9	18.7	17.8	17	16.4	16.5	16.6	17.1	18.2	19	19.3	18.5	18.9	19
	4	20.8	22.3	22.6	22.2	22.2	22.1	21.8	21.3	21.1	21.8	20.7	20.9	21.5	21.6	21.7
	5	19.6	18.4	18.2	19.1	18.2	17.5	16.8	16.9	18	17	17.6	18.9	18.9	19	19
	6	21.4	21.7	21.2	20	19.9	18.9	20.2	20.9	Dead
	Mean	20.25	20.8667	20.5167	20.0167	19.6333	19.15	19.2	19.2833	19.1	19.2	19.08	19.52	19.44	19.6	19.68
	SD	1.08028	1.59081	1.88618	1.86914	2.12289	2.32271	2.56827	2.49673	2.18289	2.72029	2.48334	2.09809	2.27552	2.18746	2.25544
	SEM	0.441022	0.649444	0.770029	0.763071	0.866667	0.948244	1.04849	1.01929	0.976217	1.21655	1.11059	0.938296	1.01764	0.978264	1.00866
	Ttest vs Vehicle	0.678305	0.666146	0.272046	0.166207	0.0717509	0.0847809	0.12989	0.142426	0.131979	0.174361	0.138365	0.153064	0.137057	0.086961	0.310007
	BW Change (g)		0.62	0.27	-0.23	-0.62	-1.1	-1.05	-0.97	-1.15	-1.05	-1.17	-0.73	-0.81	-0.65	-0.57
	Ratio oc Change vs. Day 0		0.0306173	0.0133333	-0.011358	-0.0306173	-0.054321	-0.0518519	-0.0479012	-0.0567901	-0.0518519	-0.0577778	-0.0360494	-0.04	-0.0320988	-0.0281481
5.LIP(IR780+PFH) +NIR	1	22	22.1	22.1	22.3	21.5	21.6	21	21.6	21.6	20.7	20.7	21.3	21.4	21.5	21.7
	2	22.6	23.1	22.6	22.2	20.8	21.1	21.3	22.6	22.1	22.9	23.3	23.9	22.5	23	24.7
	3	21.8	20.3	20.4	20.2	19.1	18.8	18.4	20	20.3	20.7	21.4	22.3	21.5	21.2	22.1
	4	21.1	22.2	22	21.5	20.4	19.8	19.4	20.6	20.7	21.7	22	22.3	22	22.6	23.1
	5	21.6	22.2	22.1	21.7	21.7	21.3	20.8	21.9	21.4	21.7	20.9	21.6	21.5	22.1	23.1
	6	19.9	20.8	20.6	20.5	20.6	20	20	20.9	19.7	19.8	20.6	19.6	18.9	18.6	20
	Mean	21.5	21.7833	21.6333	21.4	20.6833	20.4333	20.15	21.2667	20.9667	21.25	21.4833	21.8333	21.3	21.5	22.45
	SD	0.925203	1.03425	0.904802	0.87178	0.92826	1.07827	1.10589	0.945868	0.893682	1.08028	1.03037	1.41657	1.2474	1.56971	1.58714
	SEM	0.377712	0.42223	0.369384	0.355903	0.378961	0.440202	0.451479	0.386149	0.364844	0.441022	0.420648	0.578312	0.509248	0.640833	0.647945
	Ttest vs Vehicle	0.310914	0.637709	0.809887	0.736909	0.163338	0.248086	0.218231	0.568565	0.427613	0.583668	0.6295	0.75326	0.434989	0.32919	0.313794
	BW Change (g)		0.28	0.13	-0.1	-0.82	-1.07	-1.35	-0.23	-0.53	-0.25	-0.02	0.33	-0.2	0	0.95
	Ratio oc Change vs. Day 0		0.0130233	0.00604651	-0.00465116	-0.0381395	-0.0497674	-0.0627907	-0.0106977	-0.0246512	-0.0116279	-0.000930233	0.0153488	-0.00930233	0	0.044186
Body weight (g)
Mean		2014-05-26	2014-05-27	2014-05-28	2014-05-29	2014-05-30	2014-05-31	2014-06-01	2014-06-02	2014-06-03	2014-06-04	2014-06-05	2014-06-06	2014-06-07	2014-06-08	2014-06-09
		0	1	2	3	4	5	6	7	8	9	10	11	12	13	14
1. Saline		20.6167	21.3333	21.8667	21.7167	22.2167	21.7167	21.5833	22.1	22.18	22.06	22.22	22.32	22.56	23.06	21.22
2. LIP(IR780)		21	21.5	21.4	22.3	21.68	21.44	22.2	22.08	22.46	22.7	22.875	20.95	23.275	23.25	23.15
3. LIP(IR780) +NIR		21.3333	21.95	21.9333	21.4333	22.7167	22.45	22.3333	22.3	22.5	22.7333	22.7167	22.75	22.1667	22.5833	22.6167
4. LIP(IR780+PFH)		20.25	20.8667	20.5167	20.0167	19.6333	19.15	19.2	19.2833	19.1	19.2	19.08	19.52	19.44	19.6	19.68
5.LIP(IR780+PFH) +NIR		21.5	21.7833	21.6333	21.4	20.6833	20.4333	20.15	21.2667	20.9667	21.25	21.4833	21.8333	21.3	21.5	22.45
SEM		2014-05-26	2014-05-27	2014-05-28	2014-05-29	2014-05-30	2014-05-31	2014-06-01	2014-06-02	2014-06-03	2014-06-04	2014-06-05	2014-06-06	2014-06-07	2014-06-08	2014-06-09
		0	1	2	3	4	5	6	7	8	9	10	11	12	13	14
1. Saline		0.736395	0.824891	0.869355	0.844755	0.946015	0.949181	0.993115	1.48661	1.55512	1.48344	1.55094	1.50512	1.59047	1.48007	1.0007
2. LIP(IR780)		0.327109	0.409878	0.404969	0.784857	0.509313	0.437721	0.408656	0.394208	0.254165	0.204124	0.232289	2.0052	0.573549	0.618466	0.597913
3. LIP(IR780) +NIR		0.532708	0.553022	0.493739	0.46164	0.640009	0.509084	0.52894	0.56745	0.544671	0.55116	0.537536	0.714026	0.861265	0.811754	0.945663
4. LIP(IR780+PFH)		0.441022	0.649444	0.770029	0.763071	0.866667	0.948244	1.04849	1.01929	0.976217	1.21655	1.11059	0.938296	1.01764	0.978264	1.00866
5.LIP(IR780+PFH) +NIR		0.377712	0.42223	0.369384	0.355903	0.378961	0.440202	0.451479	0.386149	0.364844	0.441022	0.420648	0.578312	0.509248	0.640833	0.647945

## Sheet: Day 0 
Body Weight / Tumor Volume / Clinical Observations						Study Number: CT26 Xenograft tumor model Date of Innoculation: 2014-5-19 2-6mm3 tumor pieces/mouse Date: 2014-5-26 Days Post Treatment:0
Group	Animal #	BW (g)	Width	Length	Volume
1. Saline	1	22.2	7	9.3	227.85
	2	20.9	5.3	6.3	88.4835
	3	22.5	5.7	7.3	118.589
	4	17.7	4.7	10	110.45
	5	19.4	4.3	5.5	50.8475
	6	21	4.8	6.3	72.576
	Mean	20.6167			111.466
	SD	1.80379			62.1486
2. LIP(IR780)	1	20.1	5.3	6.2	87.079
	2	20.3	5.6	8.5	133.28
	3	20.8	5	6	75
	4	22	8.3	10	344.45
	5	20.4	8.6	10.5	388.29
	6	21.5	5.4	8	116.64
	Mean	20.85			190.79
	SD	0.750333			138.265
3. LIP(IR780) +NIR	1	20.9	7.2	8.5	220.32
	2	19.7	7.8	8.7	264.654
	3	20.2	5	5.7	71.25
	4	22.8	5.6	6.7	105.056
	5	21.6	5.8	12.5	210.25
	6	22.8	7.8	10.8	328.536
	Mean	21.3333			200.011
	SD	1.30486			96.758
4. LIP(IR780+PFH)	1	21.4	4.8	6.2	71.424
	2	19.3	7.3	10.4	277.108
	3	19	7.6	10.9	314.792
	4	20.8	6.1	6.8	126.514
	5	19.6	5.6	11.2	175.616
	6	21.4	7.3	11.8	314.411
	Mean	20.25			213.311
	SD	1.08028			103.611
5.LIP(IR780+PFH) +NIR	1	22	7	8.6	210.7
	2	22.6	7.5	8.4	236.25
	3	21.8	7.6	7.9	228.152
	4	21.1	7.4	8.6	235.468
	5	21.6	6.9	7.5	178.538
	6	19.9	5.5	8.5	128.562
	Mean	21.5			202.945
	SD	0.925203			42.4052
Recorded By:	Chenghao
Date:	2014-05-26
Clinical Observations Code:
1 - Activity decreased / Lethargy: Activity level is less than normal					7 - Muscular: weakness Unable to stand
2 - Breathing difficult: Labored or difficult breathing					8 - Normal: No abnormal phenomenon
3 - Breathing rapid: Increased respiratory rate					9 - Posture hunched: Sits or stands with arched back and feet drawn together
4 - Gasping: Struggling to breathe					10 - Skin cold to touch: Animal’s skin temperature feels cooler than normal
5 - Found dead: Animal was found not to be breathing					11- Feces soft
6 - Moribund: Animal is near death

## Sheet: Day 1
Body Weight / Tumor Volume / Clinical Observations						Study Number: CT26 Xenograft tumor model Date of Innoculation: 2014-5-19 2-6mm3 tumor pieces/mouse Date: 2014-5-27 Days Post Treatment:1
Group	Animal #	BW (g)	Width	Length	Volume
1. Saline	1	23.6	8.2	9.2	309.304
	2	21.9	6	6.8	122.4
	3	22.9	6	7.4	133.2
	4	17.9	5.5	11.6	175.45
	5	20.5	5.3	6.3	88.4835
	6	21.2	5.6	8.4	131.712
	Mean	21.3333			160.092
	SD	2.02056			78.2012
2. LIP(IR780)	1	21	6	7.9	142.2
	2	20.2	6.2	10.6	203.732
	3	21.2	4.7	5.9	65.1655
	4	22.6	10	11.4	570
	5	21.4	7.2	11.2	290.304
	6	22.1	4.8	8.1	93.312
	Mean	21.4167			227.452
	SD	0.844788			186.253
3. LIP(IR780) +NIR	1	21.2	7.9	8.3	259.002
	2	20.2	7	9.3	227.85
	3	21.1	5.5	6.3	95.2875
	4	23.9	6.2	7	134.54
	5	22.5	12.8	13.7	1122.3
	6	22.8	7	12.4	303.8
	Mean	21.95			357.131
	SD	1.35462			382.828
4. LIP(IR780+PFH)	1	22.5	6.4	8	163.84
	2	20.4	9.6	12	552.96
	3	19.9	9.1	14	579.67
	4	22.3	7.8	10.3	313.326
	5	18.4	6.2	12.6	242.172
	6	21.7	8	12.9	412.8
	Mean	20.8667			377.461
	SD	1.59081			167.921
5.LIP(IR780+PFH) +NIR	1	22.1	6.4	7	143.36
	2	23.1	6.5	7.8	164.775
	3	20.3	7.1	7.3	183.996
	4	22.2	8.3	9	310.005
	5	22.2	6.1	6.9	128.374
	6	20.8	6.5	6.6	139.425
	Mean	21.7833			178.323
	SD	1.03425			67.5073
Recorded By:	Chenghao
Date:	2014-05-27
Clinical Observations Code:
1 - Activity decreased / Lethargy: Activity level is less than normal					7 - Muscular: weakness Unable to stand
2 - Breathing difficult: Labored or difficult breathing					8 - Normal: No abnormal phenomenon
3 - Breathing rapid: Increased respiratory rate					9 - Posture hunched: Sits or stands with arched back and feet drawn together
4 - Gasping: Struggling to breathe					10 - Skin cold to touch: Animal’s skin temperature feels cooler than normal
5 - Found dead: Animal was found not to be breathing					11- Feces soft
6 - Moribund: Animal is near death

## Sheet: Day 2
Body Weight / Tumor Volume / Clinical Observations						Study Number: CT26 Xenograft tumor model Date of Innoculation: 2014-5-19 2-6mm3 tumor pieces/mouse Date: 2014-5-28 Days Post Treatment:2
Group	Animal #	BW (g)	Width	Length	Volume
1. Saline	1	23.5	8.9	9.4	372.287
	2	22.8	7.8	9.5	288.99
	3	23.8	7.7	8.4	249.018
	4	18	6.1	12.1	225.12
	5	21.2	7	6.7	164.15
	6	21.9	5.6	8.6	134.848
	Mean	21.8667			239.069
	SD	2.12948			86.032
2. LIP(IR780)	1	20.9	6.2	7.4	142.228
	2	20	6.1	8.9	165.584
	3	21.3	5.7	6.9	112.091
	4	22.3	12	12.6	907.2
	5	21.3	9.6	11.6	534.528
	6	22.1	5.5	9.1	137.637
	Mean	21.3167			333.211
	SD	0.835264			323.02
3. LIP(IR780) +NIR	1	21.8	8.4	9.2	324.576
	2	20.6	8	10	320
	3	20.6	5.9	6	104.43
	4	22.1	5.1	8.3	107.942
	5	23.6	6.3	16.2	321.489
	6	22.9	8	12.8	409.6
	Mean	21.9333			264.673
	SD	1.20941			127.377
4. LIP(IR780+PFH)	1	22.5	6.1	7.3	135.816
	2	19.9	9.4	11.8	521.324
	3	18.7	9.9	13.4	656.667
	4	22.6	7.6	8.5	245.48
	5	18.2	7.3	13.3	354.379
	6	21.2	13	14.4	1216.8
	Mean	20.5167			521.744
	SD	1.88618			388.479
5.LIP(IR780+PFH) +NIR	1	22.1	6.5	7.1	149.987
	2	22.6	6.4	7.3	149.504
	3	20.4	5.3	6.7	94.1015
	4	22	7	9.2	225.4
	5	22.1	5.2	5.6	75.712
	6	20.6	3.7	5.5	37.6475
	Mean	21.6333			122.059
	SD	0.904802			66.7346
Recorded By:	Chenghao
Date:	2014-05-28
Clinical Observations Code:
1 - Activity decreased / Lethargy: Activity level is less than normal					7 - Muscular: weakness Unable to stand
2 - Breathing difficult: Labored or difficult breathing					8 - Normal: No abnormal phenomenon
3 - Breathing rapid: Increased respiratory rate					9 - Posture hunched: Sits or stands with arched back and feet drawn together
4 - Gasping: Struggling to breathe					10 - Skin cold to touch: Animal’s skin temperature feels cooler than normal
5 - Found dead: Animal was found not to be breathing					11- Feces soft
6 - Moribund: Animal is near death

## Sheet: Day 3
Body Weight / Tumor Volume / Clinical Observations						Study Number: CT26 Xenograft tumor model Date of Innoculation: 2014-5-19 2-6mm3 tumor pieces/mouse Date: 2014-5-29 Days Post Treatment:3
Group	Animal #	BW (g)	Width	Length	Volume
1. Saline	1	23.6	9.8	11.7	561.834
	2	22.2	8.5	10.5	379.312
	3	23.6	9	11.3	457.65
	4	18	7.6	14.4	415.872
	5	21.2	7.7	8.1	240.125
	6	21.7	7	10.3	252.35
	Mean	21.7167			384.524
	SD	2.06922			123.383
2. LIP(IR780)	1	21.2	9.5	10.6	478.325
	2	20.2	9.2	10.5	444.36
	3	20.8	6.8	7.8	180.336
	4	24.4	7	9.1	222.95
	5	23.3	7	12.8	313.6
	6	22.8	8.8	14	542.08
	Mean	22.1167			363.608
	SD	1.63269			146.566
3. LIP(IR780) +NIR	1	20.9	9.1	11.7	484.438
	2	19.4	8.8	12	464.64
	3	22.3	9.1	10.1	418.19
	4	22.4	12.8	15.3	1253.38
	5	21.7	10.6	15	842.7
	6	21.9	7.4	11.9	325.822
	Mean	21.4333			631.528
	SD	1.13078			352.064
4. LIP(IR780+PFH)	1	22.3	5.5	6.2	93.775
	2	18.7	11.5	13	859.625
	3	17.8	11.1	13.2	813.186
	4	22.2	9	9.6	388.8
	5	19.1	9.1	18.6	770.133
	6	20	9	11.9	481.95
	Mean	20.0167			567.911
	SD	1.86914			300.142
5.LIP(IR780+PFH) +NIR	1	22.3	5.3	6.1	85.6745
	2	22.2	6	7.5	135
	3	20.2	4.5	5.7	57.7125
	4	21.5	8	8	256
	5	21.7	3.8	4	28.88
	6	20.5	4.1	5.4	45.387
	Mean	21.4			101.442
	SD	0.87178			84.3595
Recorded By:	Chenghao
Date:	2014-05-29
Clinical Observations Code:
1 - Activity decreased / Lethargy: Activity level is less than normal					7 - Muscular: weakness Unable to stand
2 - Breathing difficult: Labored or difficult breathing					8 - Normal: No abnormal phenomenon
3 - Breathing rapid: Increased respiratory rate					9 - Posture hunched: Sits or stands with arched back and feet drawn together
4 - Gasping: Struggling to breathe					10 - Skin cold to touch: Animal’s skin temperature feels cooler than normal
5 - Found dead: Animal was found not to be breathing					11- Feces soft
6 - Moribund: Animal is near death

## Sheet: Day 4
Body Weight / Tumor Volume / Clinical Observations						Study Number: CT26 Xenograft tumor model Date of Innoculation: 2014-5-19 2-6mm3 tumor pieces/mouse Date: 2014-5-30 Days Post Treatment:4
Group	Animal #	BW (g)	Width	Length	Volume
1. Saline	1	24.1	10.3	13.5	716.108
	2	22.5	9.1	11.5	476.157
	3	24.9	10.7	11	629.695
	4	18.3	7.1	12.3	310.022
	5	21.4	7.6	8.5	245.48
	6	22.1	7.4	12.8	350.464
	Mean	22.2167			454.654
	SD	2.31725			187.076
2. LIP(IR780)	1	21.3	7.9	11.1	346.375
	2	19.9	8.1	12.3	403.502
	3	22.5	8.4	9.2	324.576
	4	22.6	11.2	16.3	1022.34
	5	21.2	9.2	13.7	579.784
	6	22.2	7	11.9	291.55
	Mean	21.6167			494.687
	SD	1.03037			277.91
3. LIP(IR780) +NIR	1	21.9	9	11.9	481.95
	2	20.5	9.6	11.9	548.352
	3	21.8	6.4	7.9	161.792
	4	24.7	7	10	245
	5	23.7	8.1	19	623.295
	6	23.7	7.7	16.8	498.036
	Mean	22.7167			426.404
	SD	1.56769			181.538
4. LIP(IR780+PFH)	1	22	8.9	16.5	653.483
	2	18.5	12.7	16.7	1346.77
	3	17	10	14.1	705
	4	22.2	9	11.5	465.75
	5	18.2	8.9	19.6	776.258
	6	19.9	9.1	14.9	616.934
	Mean	19.6333			760.699
	SD	2.12289			305.281
5.LIP(IR780+PFH) +NIR	1	21.5	4.9	5.6	67.228
	2	20.8	4.9	5.2	62.426
	3	19.1	3.4	4.5	26.01
	4	20.4	6.9	7.9	188.06
	5	21.7	3.5	4.6	28.175
	6	20.6	2.9	3	12.615
	Mean	20.6833			64.0856
	SD	0.92826			64.4526
Recorded By:	Chenghao
Date:	2014-05-30
Clinical Observations Code:
1 - Activity decreased / Lethargy: Activity level is less than normal					7 - Muscular: weakness Unable to stand
2 - Breathing difficult: Labored or difficult breathing					8 - Normal: No abnormal phenomenon
3 - Breathing rapid: Increased respiratory rate					9 - Posture hunched: Sits or stands with arched back and feet drawn together
4 - Gasping: Struggling to breathe					10 - Skin cold to touch: Animal’s skin temperature feels cooler than normal
5 - Found dead: Animal was found not to be breathing					11- Feces soft
6 - Moribund: Animal is near death

## Sheet: Day 5
Body Weight / Tumor Volume / Clinical Observations						Study Number: CT26 Xenograft tumor model Date of Innoculation: 2014-5-19 2-6mm3 tumor pieces/mouse Date: 2014-5-31 Days Post Treatment:5
Group	Animal #	BW (g)	Width	Length	Volume
1. Saline	1	23.9	12.7	13.7	1104.84
	2	21	8.7	12	454.14
	3	24.5	10.8	10.9	635.688
	4	18	8.7	14.7	556.321
	5	21.3	8.8	10	387.2
	6	21.6	9.1	12.9	534.124
	Mean	21.7167			612.052
	SD	2.32501			256.152
2. LIP(IR780)	1	20.8	9	11.8	477.9
	2	20.5	8.7	13.7	518.476
	3	21.9	9	9.8	396.9
	4	22.5	15.5	16.4	1970.05
	5	20.3	9.4	13.2	583.176
	6	22	11.6	12.3	827.544
	Mean	21.3333			795.674
	SD	0.913601			593.661
3. LIP(IR780) +NIR	1	21.8	10.7	12	686.94
	2	20.9	11	12.8	774.4
	3	21.5	8	8.6	275.2
	4	24.2	8.4	11.1	391.608
	5	23.2	9.8	20	960.4
	6	23.1	12.3	17.6	1331.35
	Mean	22.45			736.65
	SD	1.247			384.609
4. LIP(IR780+PFH)	1	21.8	7	8	196
	2	18.2	14.6	16.6	1769.23
	3	16.4	11.7	16.4	1122.5
	4	22.1	11.5	11.7	773.662
	5	17.5	9.9	18.6	911.493
	6	18.9	10.2	15.2	790.704
	Mean	19.15			927.264
	SD	2.32271			514.637
5.LIP(IR780+PFH) +NIR	1	21.6	4.1	5	42.025
	2	21.1	6.3	6.6	130.977
	3	18.8	3.6	4.4	28.512
	4	19.8	7	8	196
	5	21.3	1.1	3	1.815
	6	20	2.4	3.1	8.928
	Mean	20.4333			68.0428
	SD	1.07827			78.0436
Recorded By:	Chenghao
Date:	2014-05-31
Clinical Observations Code:
1 - Activity decreased / Lethargy: Activity level is less than normal					7 - Muscular: weakness Unable to stand
2 - Breathing difficult: Labored or difficult breathing					8 - Normal: No abnormal phenomenon
3 - Breathing rapid: Increased respiratory rate					9 - Posture hunched: Sits or stands with arched back and feet drawn together
4 - Gasping: Struggling to breathe					10 - Skin cold to touch: Animal’s skin temperature feels cooler than normal
5 - Found dead: Animal was found not to be breathing					11- Feces soft
6 - Moribund: Animal is near death

## Sheet: Day 6
Body Weight / Tumor Volume / Clinical Observations						Study Number: CT26 Xenograft tumor model Date of Innoculation: 2014-5-19 2-6mm3 tumor pieces/mouse Date: 2014-6-1 Days Post Treatment:6
Group	Animal #	BW (g)	Width	Length	Volume
1. Saline	1	23.3	14	14.4	1411.2
	2	19.8	9.8	11.6	557.032
	3	25.2	12.9	13.7	1139.91
	4	18.4	9.6	15.5	714.24
	5	21.1	8.6	10.5	388.29
	6	21.7	9.5	14.1	636.262
	Mean	21.5833			807.822
	SD	2.43263			387.67
2. LIP(IR780)	1	21.8	10.7	10.8	618.246
	2	21.7	9.7	15.7	738.606
	3	22.4	10.7	12.1	692.664
	4	23.2	17.9	19.4	3107.98
	5	20.9	10.2	14.5	754.29
	6	22.8	9.1	14.5	600.372
	Mean	22.1333			1085.36
	SD	0.833467			992.819
3. LIP(IR780) +NIR	1	21.4	11.7	12.3	841.873
	2	20.7	11.6	12.8	861.184
	3	21.7	9.3	9.9	428.126
	4	24.2	8.7	11.2	423.864
	5	23.2	10.9	21.7	1289.09
	6	22.8	13.3	20.3	1795.43
	Mean	22.3333			939.928
	SD	1.29563			528.75
4. LIP(IR780+PFH)	1	22.3	9.8	11.1	533.022
	2	17.6	14.6	16.1	1715.94
	3	16.5	12.5	16.6	1296.88
	4	21.8	14.2	17.6	1774.43
	5	16.8	10.3	20	1060.9
	6	20.2	11.1	16.4	1010.32
	Mean	19.2			1231.91
	SD	2.56827			468.961
5.LIP(IR780+PFH) +NIR	1	21	3.7	5	34.225
	2	21.3	5.6	6.8	106.624
	3	18.4	3.6	5.2	33.696
	4	19.4	5.8	9.1	153.062
	5	20.8	3	4	18
	6	20	4.7	6	66.27
	Mean	20.15			68.6462
	SD	1.10589			52.0487
Recorded By:	Chenghao
Date:	2014-06-01
Clinical Observations Code:
1 - Activity decreased / Lethargy: Activity level is less than normal					7 - Muscular: weakness Unable to stand
2 - Breathing difficult: Labored or difficult breathing					8 - Normal: No abnormal phenomenon
3 - Breathing rapid: Increased respiratory rate					9 - Posture hunched: Sits or stands with arched back and feet drawn together
4 - Gasping: Struggling to breathe					10 - Skin cold to touch: Animal’s skin temperature feels cooler than normal
5 - Found dead: Animal was found not to be breathing					11- Feces soft
6 - Moribund: Animal is near death

[truncated: 8 more sheets: Day 7, Day 8, Day 9, Day 10, Day 11, Day 12, Day 13, Day 14]
