# Supplementary material for: Perfluorocarbon nanoparticles enhance reactive oxygen levels and tumour growth inhibition in photodynamic therapy
Source: Nat Commun. 2015 Nov 3;6:8785. doi: 10.1038/ncomms9785 (PMC4659941; doi:10.1038/ncomms9785)
Supplement: Supplementary Data 2 — Raw data for Fig6c_Intravenous injection [file ncomms9785-s3.xls]

## Sheet: Tumor Voumle
CT26 Xenograft tumor model
Date of Innoculation: 2014-7-01
Tumor Volume (mm3)
		Days Post Treatment
		2014-07-07	2014-07-09	2014-07-11	2014-07-13	2014-07-15	2014-07-17	2014-07-17
Group	Animal #	0	2	4	6	8	10	10
1. Saline	1	105.966	302.58	397.808	575	1010.23	1520.9	Euthanized
	2	129.6	775.284	1054.05	1130.06	1960	3039.25	Euthanized
	3	143.36	486	626.688	514.865	1136.44	1741.73	Euthanized
	4	151.25	558.9	868.734	1170.67	1440	2126.6	Euthanized
	5	109.76	259.2	447.95	794.976	1387.09	2018.8	Euthanized
	6	168.2	1341.98	880.547	1338.21	1655.28	1862	Euthanized
	Mean	134.69	620.66	712.63	920.63	1431.51	2051.55
	SD	24.27	399.5	262.94	340.78	345.24	528.35
	SEM	9.91	163.09	107.35	139.12	140.94	215.7
	Mean ± SEM	134.69 ± 9.91	620.66 ± 163.09	712.63 ± 107.35	920.63 ± 139.12	1431.51 ± 140.94	2051.55 ± 215.7
2. LIP(IR780)	1	151.25	859.329	1096.42	1638.4	2633.51	3860.19	Euthanized
	2	171	705.675	1169.64	1452.38	2587.5	2778.75	Euthanized
	3	78.5825	250.47	506.626	584.672	1368	2064.59	Euthanized
	4	112.5	423.36	877.286	1332	1740.7	2256.71	Euthanized
	5	91.936	516.304	998.001	1095.12	1645.08	2434.54	Euthanized
	6	303.116	974.68	1447.34	1666	2991.15	4027.05	Euthanized
	Mean	151.4	621.64	1015.89	1294.76	2160.99	2903.64
	SD	82.16	274.36	314.69	406.5	658.18	840.86
	SEM	33.54	112.01	128.47	165.95	268.7	343.28
	Ttest vs Vehicle	0.643127	0.996152	0.100175	0.114747	0.0370501	0.061895
	Mean ± SEM	151.4 ± 33.54	621.64 ± 112.01	1015.89 ± 128.47	1294.76 ± 165.95	2160.99 ± 268.7	2903.64 ± 343.28
3. LIP(IR780) +NIR	1	67.5	183.75	232.73	448.592	893.83	1145.51	Euthanized
	2	84.27	186.233	517.72	1028.5	1673.1	2197.11	Euthanized
	3	108	371.2	599.4	759.896	2090.05	2822.2	Euthanized
	4	245	1059.03	1607.2	849.056	2611.2	3214.07	Euthanized
	5	66.25	157.115	278.842	485.98	1132.3	1381.46	Euthanized
	6	173.95	594.88	874.64	1080	2432	3409.48	Euthanized
	Mean	124.16	425.37	685.09	775.34	1805.41	2361.64
	SD	71.41	352.34	508.18	265.73	696.35	949.05
	SEM	29.15	143.84	207.46	108.49	284.28	387.45
	Ttest vs Vehicle	0.739497	0.390277	0.908478	0.429392	0.265924	0.500315
	Mean ± SEM	124.16 ± 29.15	425.37 ± 143.84	685.09 ± 207.46	775.34 ± 108.49	1805.41 ± 284.28	2361.64 ± 387.45
4. LIP(IR780+PFH)	1	320	1209.67	1552.09	1912.5	2721.08	4563	Euthanized
	2	113.438	352.512	602.774	1546.35	1512	2312.8	Euthanized
	3	178.85	307.2	921.6	1183	2962.25	3494.58	Euthanized
	4	87.5	557.032	587.25	658.282	1274.05	2621.57	Euthanized
	5	80.0565	157.115	275.699	667.012	1195.31	2510.01	Euthanized
	6	91.25	269.5	464.64	799.312	1361.61	1813.12	Euthanized
	Mean	145.18	475.51	734.01	1127.74	1837.72	2885.85
	SD	92.93	382.86	452.95	516.65	788.43	987.28
	SEM	37.94	156.3	184.92	210.92	321.87	403.06
	Ttest vs Vehicle	0.794442	0.534967	0.922333	0.431499	0.274538	0.097968
	Mean ± SEM	145.18 ± 37.94	475.51 ± 156.3	734.01 ± 184.92	1127.74 ± 210.92	1837.72 ± 321.87	2885.85 ± 403.06
5.LIP(IR780+PFH) +NIR	1	156.8	296.45	410.062	688.567	789.981	1068.79	Euthanized
	2	100	141.12	197.966	334.62	440.896	675	Euthanized
	3	220.5	435.655	451.562	663.065	1059.03	1083.21	Euthanized
	4	185.02	269.08	435.938	496	691.463	960.678	Euthanized
	5	166.375	269.34	438.4	594.075	722.192	931.612	Euthanized
	6	171.5	296.45	402.192	550.16	696.29	925.65	Euthanized
	Mean	166.7	284.68	389.35	554.41	733.31	940.82
	SD	39.5	93.98	95.57	128.93	199.03	146.98
	SEM	16.12	38.37	39.02	52.64	81.25	60.01
	Ttest vs Vehicle	0.121639	0.072746	0.0178396	0.0335606	0.0015821	0.000569147
	Mean ± SEM	166.7 ± 16.12	284.68 ± 38.37	389.35 ± 39.02	554.41 ± 52.64	733.31 ± 81.25	940.82 ± 60.01
Tumor Volume (mm3)
Mean		2014-07-07	2014-07-09	2014-07-11	2014-07-13	2014-07-15	2014-07-17
		0	2	4	6	8	10
1. Saline		134.69	620.66	712.63	920.63	1431.51	2051.55
2. LIP(IR780)		151.4	621.64	1015.89	1294.76	2160.99	2903.64
3. LIP(IR780) +NIR		124.16	425.37	685.09	775.34	1805.41	2361.64
4. LIP(IR780+PFH)		145.18	475.51	734.01	1127.74	1837.72	2885.85
5.LIP(IR780+PFH) +NIR		166.7	284.68	389.35	554.41	733.31	940.82
SEM		2014-07-07	2014-07-09	2014-07-11	2014-07-13	2014-07-15	2014-07-17
		0	2	4	6	8	10
1. Saline		9.91	163.09	107.35	139.12	140.94	215.7
2. LIP(IR780)		33.54	112.01	128.47	165.95	268.7	343.28
3. LIP(IR780) +NIR		29.15	143.84	207.46	108.49	284.28	387.45
4. LIP(IR780+PFH)		37.94	156.3	184.92	210.92	321.87	403.06
5.LIP(IR780+PFH) +NIR		16.12	38.37	39.02	52.64	81.25	60.01

## Sheet: Normalized Tumor Volume
CT26 Xenograft tumor model
Date of Innoculation: 2014-7-01
Normalized Tumor Volume (mm3)
		Days Post Treatment
		2014-07-07	2014-07-09	2014-07-11	2014-07-13	2014-07-15	2014-07-17
Group	Animal #	0	2	4	6	8	10
1. Saline	1	1	2.85544	3.75411	5.42627	9.53352	14.3527
	2	1	5.98213	8.13312	8.71957	15.1235	23.451
	3	1	3.39007	4.37143	3.59141	7.92718	12.1494
	4	1	3.69521	5.7437	7.73998	9.52066	14.0602
	5	1	2.36152	4.08118	7.24286	12.6375	18.3929
	6	1	7.9785	5.23512	7.95609	9.84114	11.0702
	Mean	1	4.38	5.22	6.78	10.76	15.58
	SD	0	2.16	1.61	1.91	2.63	4.6
	SEM	0	0.88	0.66	0.78	1.07	1.88
	Mean ± SEM	1 ± 0	4.38 ± 0.88	5.22 ± 0.66	6.78 ± 0.78	10.76 ± 1.07	15.58 ± 1.88
2. LIP(IR780)	1	1	5.68151	7.24903	10.8324	17.4117	25.5219
	2	1	4.12675	6.84	8.49347	15.1316	16.25
	3	1	3.18735	6.44706	7.44023	17.4085	26.2729
	4	1	3.7632	7.7981	11.84	15.4729	20.0597
	5	1	5.61591	10.8554	11.9118	17.8937	26.4808
	6	1	3.21553	4.77488	5.49625	9.868	13.2855
	Mean	1	4.27	7.33	9.34	15.53	21.31
	SD	0	1.13	2.01	2.62	3	5.67
	SEM	0	0.46	0.82	1.07	1.22	2.31
	Ttest vs Vehicle	#DIV/0!	0.912567	0.0727017	0.0820377	0.0150103	0.0833287
	Mean ± SEM	1 ± 0	4.27 ± 0.46	7.33 ± 0.82	9.34 ± 1.07	15.53 ± 1.22	21.31 ± 2.31
3. LIP(IR780) +NIR	1	1	2.72222	3.44785	6.64581	13.2419	16.9705
	2	1	2.20996	6.14359	12.2048	19.854	26.0723
	3	1	3.43704	5.55	7.03607	19.3523	26.1315
	4	1	4.32257	6.56	3.46553	10.658	13.1187
	5	1	2.37155	4.20894	7.33555	17.0913	20.8522
	6	1	3.41983	5.02811	6.20868	13.981	19.6003
	Mean	1	3.08	5.16	7.15	15.7	20.46
	SD	0	0.8	1.18	2.84	3.66	5.11
	SEM	0	0.33	0.48	1.16	1.49	2.09
	Ttest vs Vehicle	#DIV/0!	0.198069	0.939464	0.796555	0.0229894	0.112897
	Mean ± SEM	1 ± 0	3.08 ± 0.33	5.16 ± 0.48	7.15 ± 1.16	15.7 ± 1.49	20.46 ± 2.09
4. LIP(IR780+PFH)	1	1	3.78023	4.85027	5.97656	8.50336	14.2594
	2	1	3.10754	5.31371	13.6317	13.3289	20.3883
	3	1	1.71764	5.15292	6.61448	16.5628	19.5392
	4	1	6.36608	6.71143	7.52322	14.5605	29.9608
	5	1	1.96255	3.4438	8.33177	14.9309	31.353
	6	1	2.95342	5.09195	8.75959	14.9218	19.8698
	Mean	1	3.31	5.09	8.47	13.8	22.56
	SD	0	1.68	1.04	2.73	2.79	6.66
	SEM	0	0.69	0.43	1.12	1.14	2.72
	Ttest vs Vehicle	#DIV/0!	0.363973	0.87554	0.241809	0.0810041	0.0608228
	Mean ± SEM	1 ± 0	3.31 ± 0.69	5.09 ± 0.43	8.47 ± 1.12	13.8 ± 1.14	22.56 ± 2.72
5.LIP(IR780+PFH) +NIR	1	1	1.89063	2.61519	4.39137	5.03814	6.81628
	2	1	1.4112	1.97966	3.3462	4.40896	6.75
	3	1	1.97576	2.0479	3.0071	4.80286	4.91251
	4	1	1.45433	2.35616	2.68079	3.73724	5.19229
	5	1	1.61887	2.63501	3.5707	4.34075	5.59947
	6	1	1.72857	2.34514	3.20793	4.06	5.39738
	Mean	1	1.68	2.33	3.37	4.4	5.78
	SD	0	0.23	0.27	0.59	0.47	0.81
	SEM	0	0.09	0.11	0.24	0.19	0.33
	Ttest vs Vehicle	#DIV/0!	0.0124735	0.00146721	0.00189041	0.000163004	0.000437678
	Mean ± SEM	1 ± 0	1.68 ± 0.09	2.33 ± 0.11	3.37 ± 0.24	4.4 ± 0.19	5.78 ± 0.33
Normalized Tumor Volume
Mean		2014-07-07	2014-07-09	2014-07-11	2014-07-13	2014-07-15	2014-07-17
		0	2	4	6	8	10
1. Saline		1	4.38	5.22	6.78	10.76	15.58
2. LIP(IR780)		1	4.27	7.33	9.34	15.53	21.31
3. LIP(IR780) +NIR		1	3.08	5.16	7.15	15.7	20.46
4. LIP(IR780+PFH)		1	3.31	5.09	8.47	13.8	22.56
5.LIP(IR780+PFH) +NIR		1	1.68	2.33	3.37	4.4	5.78
SEM		2014-07-07	2014-07-09	2014-07-11	2014-07-13	2014-07-15	2014-07-17
		0	2	4	6	8	10
1. Saline		0	0.88	0.66	0.78	1.07	1.88
2. LIP(IR780)		0	0.46	0.82	1.07	1.22	2.31
3. LIP(IR780) +NIR		0	0.33	0.48	1.16	1.49	2.09
4. LIP(IR780+PFH)		0	0.69	0.43	1.12	1.14	2.72
5.LIP(IR780+PFH) +NIR		0	0.09	0.11	0.24	0.19	0.33

## Sheet: Body Weight 
Supplementary data 2: CT26 Xenogract tumor model
Date oc Innoculation: 2014-7-01
Body Weight (g)
		Days Post Treatment
		2014-07-07	2014-07-09	2014-07-11	2014-07-13	2014-07-15	2014-07-17
Group	Animal #	0	2	4	6	8	10
1. Saline	1	22.4	23.3	23.8	20.9	20.7	23.1
	2	24.1	25.2	26.2	23	24.4	26.8
	3	21.5	22.3	20.9	18.3	17.7	21
	4	23.8	24.5	24.7	22.1	22.5	22.3
	5	22.3	20.1	18.6	19.9	22.9	25.8
	6	20.9	19.6	22.4	25.3	22.6	22.1
	Mean	22.5	22.5	22.7667	21.5833	21.8	23.5167
	SD	1.25379	2.28648	2.74129	2.45635	2.32895	2.27984
	SEM	0.511859	0.933452	1.11913	1.0028	0.950789	0.93074
	BW Change (g)		0	0.27	-0.92	-0.7	1.02
	Ratio oc Change vs. Day 0		0	0.012	-0.0408889	-0.0311111	0.0453333
2. LIP(IR780)	1	20	24	26	26	27.5	28
	2	18.5	21.2	20.8	21.9	24.3	26.1
	3	19.2	17.8	17.3	20.1	22.6	25.6
	4	19.4	19.4	21.6	21.4	20.8	20.3
	5	19.8	23.7	23.6	22.8	26.1	27.9
	6	18.4	21.7	20.6	19.8	22.9	25.9
	Mean	19.2167	21.3	21.65	22	24.0333	25.6333
	SD	0.658534	2.41164	2.94873	2.25655	2.45574	2.80974
	SEM	0.294505	1.07852	1.31871	1.00916	1.09824	1.25656
	Ttest vs Vehicle	0.000204161	0.397199	0.512316	0.765891	0.137089	0.182396
	BW Change (g)		2.08	2.43	2.78	4.81	6.41
	Ratio oc Change vs. Day 0		0.108221	0.126431	0.144641	0.25026	0.333507
3. LIP(IR780) +NIR	1	16.5	16.4	18.9	21.3	23.3	24.6
	2	24.4	23	26.6	26.9	26.9	25.1
	3	21.9	22.7	23.3	21.5	21.2	24.3
	4	25.1	25.8	26	23.5	23.1	26
	5	16.6	18.9	20.8	23	24	25.4
	6	21.9	22.6	22.6	20.6	21.8	25.6
	Mean	21.0667	21.5667	23.0333	22.8	23.3833	25.1667
	SD	3.73024	3.35062	2.96153	2.28561	2.00541	0.63456
	SEM	1.52286	1.36789	1.20904	0.933095	0.818705	0.259058
	Ttest vs Vehicle	0.393268	0.585445	0.874638	0.395282	0.235616	0.118464
	BW Change (g)		0.5	1.96	1.73	2.31	4.1
	Ratio oc Change vs. Day 0		0.0237304	0.0930233	0.0821073	0.109635	0.194589
4. LIP(IR780+PFH)	1	24.7	25.9	26.8	27.7	26.7	26.4
	2	20.7	21.7	17.3	24.7	22.4	21.4
	3	21.2	22.9	22.6	21.2	25.1	26.5
	4	21.2	22.9	22.6	21.2	25.1	26.5
	5	20.7	21.3	22.3	20	19.2	22.7
	6	20.7	21.3	22.3	20	19.2	22.7
	Mean	21.5333	22.6667	22.3167	22.4667	22.95	24.3667
	SD	1.57056	1.74547	3.01424	3.09042	3.21668	2.34918
	SEM	0.641179	0.712585	1.23056	1.26166	1.3132	0.95905
	Ttest vs Vehicle	0.265979	0.88996	0.792247	0.595649	0.49433	0.539046
	BW Change (g)		1.14	0.79	0.94	1.42	2.84
	Ratio of Change vs. Day 0		0.0529494	0.036693	0.04366	0.0659545	0.131909
5.LIP(IR780+PFH) +NIR	1	1.59583	2.35152	3.69148	3.7242	3.12116	2.38663
	2	23.5	24.5	25.2	23.6	25.3	28.1
	3	22.4	23.2	24.5	22.9	23.6	25.3
	4	22.7	23.3	23.5	23.5	25.5	22.3
	5	22.9	24.1	23.9	22.6	22.9	24.7
	6	22.5	22.5	22.3	19.7	20.8	23.2
	Mean	19.266	19.9919	20.5152	19.3374	20.2035	20.9978
	SD	8.66534	8.67074	8.29958	7.78122	8.54396	9.33357
	SEM	3.53761	3.53981	3.38829	3.17667	3.48806	3.81041
	Ttest vs Vehicle	0.38687	0.508841	0.542227	0.515452	0.668185	0.535203
	BW Change (g)		0.72	1.25	0.07	0.93	1.73
	Ratio of Change vs. Day 0		0.0373638	0.0648677	0.00363259	0.0482615	0.0897769
Body weight (g)
Mean		2014-07-07	2014-07-09	2014-07-11	2014-07-13	2014-07-15	2014-07-17
		0	2	4	6	8	10
1. Saline		22.5	22.5	22.7667	21.5833	21.8	23.5167
2. LIP(IR780)		19.2167	21.3	21.65	22	24.0333	25.6333
3. LIP(IR780) +NIR		21.0667	21.5667	23.0333	22.8	23.3833	25.1667
4. LIP(IR780+PFH)		21.5333	22.6667	22.3167	22.4667	22.95	24.3667
5.LIP(IR780+PFH) +NIR		19.266	19.9919	20.5152	19.3374	20.2035	20.9978
SEM		2014-07-07	2014-07-09	2014-07-11	2014-07-13	2014-07-15	2014-07-17
		0	2	4	6	8	10
1. Saline		0.511859	0.933452	1.11913	1.0028	0.950789	0.93074
2. LIP(IR780)		0.294505	1.07852	1.31871	1.00916	1.09824	1.25656
3. LIP(IR780) +NIR		1.52286	1.36789	1.20904	0.933095	0.818705	0.259058
4. LIP(IR780+PFH)		0.641179	0.712585	1.23056	1.26166	1.3132	0.95905
5.LIP(IR780+PFH) +NIR		3.53761	3.53981	3.38829	3.17667	3.48806	3.81041

## Sheet: Day 0 
Body Weight / Tumor Volume / Clinical Observations						Study Number: CT26 Xenograft tumor model Date of Innoculation: 2014-7-1 2-6mm3 tumor pieces/mouse Date: 2014-7-07 Days Post Treatment:0
Group	Animal #	BW (g)	Width	Length	Volume
1. Saline	1	22.4	5.8	6.3	105.966
	2	24.1	6	7.2	129.6
	3	21.5	6.4	7	143.36
	4	23.8	5.5	10	151.25
	5	22.3	5.6	7	109.76
	6	20.9	5.8	10	168.2
	Mean	22.5			134.689
	SD	1.25379			24.2685
2. LIP(IR780)	1	20	5.5	10	151.25
	2	18.5	6	9.5	171
	3	19.2	4.3	8.5	78.5825
	4	19.4	5	9	112.5
	5	19.8	5.2	6.8	91.936
	6	18.4	8.3	8.8	303.116
	Mean	19.2167			151.397
	SD	0.658534			82.1626
3. LIP(IR780) +NIR	1	16.5	5	5.4	67.5
	2	24.4	5.3	6	84.27
	3	21.9	6	6	108
	4	25.1	7	10	245
	5	16.6	5	5.3	66.25
	6	21.9	7	7.1	173.95
	Mean	21.0667			124.162
	SD	3.73024			71.411
4. LIP(IR780+PFH)	1	24.7	8	10	320
	2	20.7	5.5	7.5	113.438
	3	21.2	7	7.3	178.85
	4	20.7	5	7	87.5
	5	20.7	5.3	5.7	80.0565
	6	22.4	5	7.3	91.25
	Mean	21.7333			145.182
	SD	1.59583			92.9299
5.LIP(IR780+PFH) +NIR	1	23.5	5.6	10	156.8
	2	22.4	5	8	100
	3	22.7	7	9	220.5
	4	22.9	5.8	11	185.02
	5	22.5	5.5	11	166.375
	6	24.5	7	7	171.5
	Mean	23.0833			166.699
	SD	0.796032			39.4971
Recorded By:	Chenghao
Date:	2014-07-07
Clinical Observations Code:
1 - Activity decreased / Lethargy: Activity level is less than normal					7 - Muscular: weakness Unable to stand
2 - Breathing difficult: Labored or difficult breathing					8 - Normal: No abnormal phenomenon
3 - Breathing rapid: Increased respiratory rate					9 - Posture hunched: Sits or stands with arched back and feet drawn together
4 - Gasping: Struggling to breathe					10 - Skin cold to touch: Animal’s skin temperature feels cooler than normal
5 - Found dead: Animal was found not to be breathing					11- Feces soft
6 - Moribund: Animal is near death

## Sheet: Day 2
Body Weight / Tumor Volume / Clinical Observations						Study Number: CT26 Xenograft tumor model Date of Innoculation: 2014-7-1 2-6mm3 tumor pieces/mouse Date: 2014-7-09 Days Post Treatment:2
Group	Animal #	BW (g)	Width	Length	Volume
1. Saline	1	23.3	8.2	9	302.58
	2	25.2	10.6	13.8	775.284
	3	22.3	9	12	486
	4	24.5	9	13.8	558.9
	5	20.1	7.2	10	259.2
	6	19.6	13.7	14.3	1341.98
	Mean	22.5			620.658
	SD	2.28648			399.498
2. LIP(IR780)	1	24	10.3	16.2	859.329
	2	21.2	9.7	15	705.675
	3	17.8	6.6	11.5	250.47
	4	19.4	8.4	12	423.36
	5	23.7	9.2	12.2	516.304
	6	21.7	11.8	14	974.68
	Mean	21.3			621.636
	SD	2.41164			274.362
3. LIP(IR780) +NIR	1	16.4	7	7.5	183.75
	2	23	5.9	10.7	186.233
	3	22.7	8	11.6	371.2
	4	25.8	12.3	14	1059.03
	5	18.9	6.7	7	157.115
	6	22.6	10.4	11	594.88
	Mean	21.5667			425.368
	SD	3.35062			352.341
4. LIP(IR780+PFH)	1	25.9	12.7	15	1209.67
	2	21.7	7.2	13.6	352.512
	3	22.9	8	9.6	307.2
	4	21.3	9.8	11.6	557.032
	5	18.7	6.7	7	157.115
	6	21.6	7	11	269.5
	Mean	22.0167			475.506
	SD	2.35152			382.862
5.LIP(IR780+PFH) +NIR	1	24.5	7.7	10	296.45
	2	23.2	5.6	9	141.12
	3	23.3	8.9	11	435.655
	4	24.1	6.2	14	269.08
	5	22.5	6.7	12	269.34
	6	24.6	7.7	10	296.45
	Mean	23.7			284.683
	SD	0.831865			93.9773
Recorded By:	Chenghao
Date:	2014-07-09
Clinical Observations Code:
1 - Activity decreased / Lethargy: Activity level is less than normal					7 - Muscular: weakness Unable to stand
2 - Breathing difficult: Labored or difficult breathing					8 - Normal: No abnormal phenomenon
3 - Breathing rapid: Increased respiratory rate					9 - Posture hunched: Sits or stands with arched back and feet drawn together
4 - Gasping: Struggling to breathe					10 - Skin cold to touch: Animal’s skin temperature feels cooler than normal
5 - Found dead: Animal was found not to be breathing					11- Feces soft
6 - Moribund: Animal is near death

## Sheet: Day 4
Body Weight / Tumor Volume / Clinical Observations						Study Number: CT26 Xenograft tumor model Date of Innoculation: 2014-7-1 2-6mm3 tumor pieces/mouse Date: 2014-7-11 Days Post Treatment:4
Group	Animal #	BW (g)	Width	Length	Volume
1. Saline	1	23.8	9.2	9.4	397.808
	2	26.2	11.7	15.4	1054.05
	3	20.9	9.6	13.6	626.688
	4	24.7	10.2	16.7	868.734
	5	18.6	8.5	12.4	447.95
	6	22.4	10.3	16.6	880.547
	Mean	22.7667			712.63
	SD	2.74129			262.941
2. LIP(IR780)	1	26	10.8	18.8	1096.42
	2	20.8	11.4	18	1169.64
	3	17.3	8.6	13.7	506.626
	4	21.6	10.1	17.2	877.286
	5	23.6	11.1	16.2	998.001
	6	20.6	13.8	15.2	1447.34
	Mean	21.65			1015.89
	SD	2.94873			314.693
3. LIP(IR780) +NIR	1	18.9	7.4	8.5	232.73
	2	26.6	8.6	14	517.72
	3	23.3	9	14.8	599.4
	4	26	14	16.4	1607.2
	5	20.8	8.1	8.5	278.842
	6	22.6	11.6	13	874.64
	Mean	23.0333			685.089
	SD	2.96153			508.181
4. LIP(IR780+PFH)	1	26.8	13.8	16.3	1552.09
	2	17.3	8.6	16.3	602.774
	3	22.6	12	12.8	921.6
	4	22.3	9	14.5	587.25
	5	17.1	7.7	9.3	275.699
	6	22.6	8.8	12	464.64
	Mean	21.45			734.008
	SD	3.69148			452.948
5.LIP(IR780+PFH) +NIR	1	25.2	8.1	12.5	410.062
	2	24.5	6.2	10.3	197.966
	3	23.5	8.5	12.5	451.562
	4	23.9	7.5	15.5	435.938
	5	22.3	8	13.7	438.4
	6	22.9	8.4	11.4	402.192
	Mean	23.7167			389.353
	SD	1.0553			95.5703
Recorded By:	Chenghao
Date:	2014-07-11
Clinical Observations Code:
1 - Activity decreased / Lethargy: Activity level is less than normal					7 - Muscular: weakness Unable to stand
2 - Breathing difficult: Labored or difficult breathing					8 - Normal: No abnormal phenomenon
3 - Breathing rapid: Increased respiratory rate					9 - Posture hunched: Sits or stands with arched back and feet drawn together
4 - Gasping: Struggling to breathe					10 - Skin cold to touch: Animal’s skin temperature feels cooler than normal
5 - Found dead: Animal was found not to be breathing					11- Feces soft
6 - Moribund: Animal is near death

## Sheet: Day 6
Body Weight / Tumor Volume / Clinical Observations						Study Number: CT26 Xenograft tumor model Date of Innoculation: 2014-7-1 2-6mm3 tumor pieces/mouse Date: 2014-7-13 Days Post Treatment:6
Group	Animal #	BW (g)	Width	Length	Volume
1. Saline	1	20.9	10	11.5	575
	2	23	11.3	17.7	1130.06
	3	18.3	8.9	13	514.865
	4	22.1	11.6	17.4	1170.67
	5	19.9	10.4	14.7	794.976
	6	25.3	11.9	18.9	1338.21
	Mean	21.5833			920.631
	SD	2.45635			340.779
2. LIP(IR780)	1	26	12.8	20	1638.4
	2	21.9	12.3	19.2	1452.38
	3	20.1	8.8	15.1	584.672
	4	21.4	12	18.5	1332
	5	22.8	11.7	16	1095.12
	6	19.8	14	17	1666
	Mean	22			1294.76
	SD	2.25655			406.502
3. LIP(IR780) +NIR	1	21.3	9.2	10.6	448.592
	2	26.9	11	17	1028.5
	3	21.5	9.4	17.2	759.896
	4	23.5	10.4	15.7	849.056
	5	23	9.4	11	485.98
	6	20.6	12	15	1080
	Mean	22.8			775.337
	SD	2.28561			265.734
4. LIP(IR780+PFH)	1	27.7	15	17	1912.5
	2	24.7	13	18.3	1546.35
	3	21.2	13	14	1183
	4	20	9.4	14.9	658.282
	5	17	10.5	12.1	667.012
	6	22.1	10.5	14.5	799.312
	Mean	22.1167			1127.74
	SD	3.7242			516.655
5.LIP(IR780+PFH) +NIR	1	23.6	10.1	13.5	688.567
	2	22.9	7.8	11	334.62
	3	23.5	10.1	13	663.065
	4	22.6	8	15.5	496
	5	19.7	8.9	15	594.075
	6	21.3	9.2	13	550.16
	Mean	22.2667			554.415
	SD	1.50555			128.93
Recorded By:	Chenghao
Date:	2014-07-13
Clinical Observations Code:
1 - Activity decreased / Lethargy: Activity level is less than normal					7 - Muscular: weakness Unable to stand
2 - Breathing difficult: Labored or difficult breathing					8 - Normal: No abnormal phenomenon
3 - Breathing rapid: Increased respiratory rate					9 - Posture hunched: Sits or stands with arched back and feet drawn together
4 - Gasping: Struggling to breathe					10 - Skin cold to touch: Animal’s skin temperature feels cooler than normal
5 - Found dead: Animal was found not to be breathing					11- Feces soft
6 - Moribund: Animal is near death

## Sheet: Day 8
Body Weight / Tumor Volume / Clinical Observations						Study Number: CT26 Xenograft tumor model Date of Innoculation: 2014-7-1 2-6mm3 tumor pieces/mouse Date: 2014-7-15 Days Post Treatment:8
Group	Animal #	BW (g)	Width	Length	Volume
1. Saline	1	20.7	12.1	13.8	1010.23
	2	24.4	14	20	1960
	3	17.7	11.3	17.8	1136.44
	4	22.5	12	20	1440
	5	22.9	12.7	17.2	1387.09
	6	22.6	13.2	19	1655.28
	Mean	21.8			1431.51
	SD	2.32895			345.243
2. LIP(IR780)	1	27.5	15.3	22.5	2633.51
	2	24.3	15	23	2587.5
	3	22.6	12	19	1368
	4	20.8	13	20.6	1740.7
	5	26.1	13.3	18.6	1645.08
	6	22.9	17	20.7	2991.15
	Mean	24.0333			2160.99
	SD	2.45574			658.179
3. LIP(IR780) +NIR	1	23.3	11.3	14	893.83
	2	26.9	13	19.8	1673.1
	3	21.2	13.6	22.6	2090.05
	4	23.1	16	20.4	2611.2
	5	24	13	13.4	1132.3
	6	21.8	16	19	2432
	Mean	23.3833			1805.41
	SD	2.00541			696.347
4. LIP(IR780+PFH)	1	26.7	15.8	21.8	2721.08
	2	22.4	12	21	1512
	3	25.1	17	20.5	2962.25
	4	19.2	11.8	18.3	1274.05
	5	19.4	12.5	15.3	1195.31
	6	24.7	12.3	18	1361.61
	Mean	22.9167			1837.72
	SD	3.12116			788.426
5.LIP(IR780+PFH) +NIR	1	25.3	10.7	13.8	789.981
	2	23.6	8.3	12.8	440.896
	3	25.5	12.3	14	1059.03
	4	22.9	9.1	16.7	691.463
	5	20.8	9.3	16.7	722.192
	6	22.4	9.8	14.5	696.29
	Mean	23.4167			733.309
	SD	1.79267			199.026
Recorded By:	Chenghao
Date:	2014-07-15
Clinical Observations Code:
1 - Activity decreased / Lethargy: Activity level is less than normal					7 - Muscular: weakness Unable to stand
2 - Breathing difficult: Labored or difficult breathing					8 - Normal: No abnormal phenomenon
3 - Breathing rapid: Increased respiratory rate					9 - Posture hunched: Sits or stands with arched back and feet drawn together
4 - Gasping: Struggling to breathe					10 - Skin cold to touch: Animal’s skin temperature feels cooler than normal
5 - Found dead: Animal was found not to be breathing					11- Feces soft
6 - Moribund: Animal is near death

## Sheet: Day 10
Body Weight / Tumor Volume / Clinical Observations						Study Number: CT26 Xenograft tumor model Date of Innoculation: 2014-7-1 2-6mm3 tumor pieces/mouse Date: 2014-7-17 Days Post Treatment:10
Group	Animal #	BW (g)	Width	Length	Volume
1. Saline	1	23.1	14.1	15.3	1520.9
	2	26.8	16.4	22.6	3039.25
	3	21	13.4	19.4	1741.73
	4	22.3	14	21.7	2126.6
	5	25.8	14	20.6	2018.8
	6	22.1	14	19	1862
	Mean	23.5167			2051.55
	SD	2.27984			528.349
2. LIP(IR780)	1	28	17.4	25.5	3860.19
	2	26.1	15	24.7	2778.75
	3	25.6	13.7	22	2064.59
	4	20.3	13.8	23.7	2256.71
	5	27.9	15.3	20.8	2434.54
	6	25.9	19.4	21.4	4027.05
	Mean	25.6333			2903.64
	SD	2.80974			840.859
3. LIP(IR780) +NIR	1	24.6	12.4	14.9	1145.51
	2	25.1	14.5	20.9	2197.11
	3	24.3	15.4	23.8	2822.2
	4	26	16.4	23.9	3214.07
	5	25.4	13.1	16.1	1381.46
	6	25.6	18.7	19.5	3409.48
	Mean	25.1667			2361.64
	SD	0.63456			949.053
4. LIP(IR780+PFH)	1	26.4	19.3	24.5	4563
	2	21.4	14	23.6	2312.8
	3	26.5	18.2	21.1	3494.58
	4	22.7	16.7	18.8	2621.57
	5	22.7	16.7	18	2510.01
	6	26.7	13.3	20.5	1813.12
	Mean	24.4			2885.85
	SD	2.38663			987.282
5.LIP(IR780+PFH) +NIR	1	28.1	12.1	14.6	1068.79
	2	25.3	10	13.5	675
	3	22.3	11.6	16.1	1083.21
	4	24.7	10.6	17.1	960.678
	5	23.2	10.5	16.9	931.612
	6	25.1	11	15.3	925.65
	Mean	24.7833			940.824
	SD	2.00242			146.984
Recorded By:	Chenghao
Date:	2014-07-17
Clinical Observations Code:
1 - Activity decreased / Lethargy: Activity level is less than normal					7 - Muscular: weakness Unable to stand
2 - Breathing difficult: Labored or difficult breathing					8 - Normal: No abnormal phenomenon
3 - Breathing rapid: Increased respiratory rate					9 - Posture hunched: Sits or stands with arched back and feet drawn together
4 - Gasping: Struggling to breathe					10 - Skin cold to touch: Animal’s skin temperature feels cooler than normal
5 - Found dead: Animal was found not to be breathing					11- Feces soft
6 - Moribund: Animal is near death
